# Supplementary material for: A Lamellar Zn-Based Coordination Polymer Showing Increasing Photoluminescence upon Dehydration
Source: Molecules. 2023 Jul 25;28(15):5643. doi: 10.3390/molecules28155643 (PMC10419880; doi:10.3390/molecules28155643)
Supplement: Supplementary file 1 [file molecules-28-05643-s001.zip]

Archive with 1 entries (1 files):
- molecules-2493679-supplementary.pdf
